# Supplementary material for: Blue Laser Irradiation Decreases the ATP Level in Mouse Skin and Increases the Production of Superoxide Anion and Hypochlorous Acid in Mouse Fibroblasts
Source: Biology (Basel). 2022 Feb 12;11(2):301. doi: 10.3390/biology11020301 (PMC8869339; doi:10.3390/biology11020301)
Supplement: Supplementary file 1 [file biology-11-00301-s001.zip]

Archive with 1 entries (1 files):
- biology-1567797-supplementary.pdf
